# Supplementary material for: Use of Electrical Penetration Graph Technology to Examine Transmission of ‘Candidatus Liberibacter solanacearum’ to Potato by Three Haplotypes of Potato Psyllid (Bactericera cockerelli; Hemiptera: Triozidae)
Source: PLoS One. 2015 Sep 25;10(9):e0138946. doi: 10.1371/journal.pone.0138946 (PMC4583427; doi:10.1371/journal.pone.0138946)
Supplement: S1 Table — Total duration: durations summed across multiple E1 events for each psyllid; longest duration: longest E1 event for each psyllid. (XLSX) [file pone.0138946.s001.xlsx]

## Sheet: Sheet1
Table S1. Incidence of plant infection as a function of duration of E1 events (min) for potato psyllid of three haplotypes. Total duration: durations summed across multiple E1 events for each psyllid; longest duration: longest E1event for each psyllid
Haplotype	Infected	Total Duration	Maximum Duration		Haplotype	Infected	Total Duration	Maximum Duration		Haplotype	Infected	Total Duration	Maximum Duration
Central	No	0.62	0.62		Northwestern	No	1.44	1.44		Western	No	1.3	1.3
Central	No	6.2	6.2		Northwestern	No	0.63	0.63		Western	No	7.52	7.52
Central	No	0.94	0.94		Northwestern	No	19.54	15.24		Western	No	1.13	1.13
Central	No	10.81	10.81		Northwestern	No	4.81	4.81		Western	No	1.08	1.08
Central	No	16.52	16.52		Northwestern	No	1.52	1.13		Western	No	0.51	0.51
Central	No	2.95	1.46		Northwestern	No	18.39	9.61		Western	No	0.72	0.72
Central	No	8.61	8.61		Northwestern	No	4.07	4.07		Western	No	13.38	11.36
Central	No	1.87	1.03		Northwestern	No	1.63	1.3		Western	No	7.47	5.25
Central	No	6.07	5.77		Northwestern	No	2.58	2.58		Western	No	8.28	4.66
Central	No	3.82	3.82		Northwestern	No	4.25	4.25		Western	No	0.98	0.98
Central	No	0.51	0.51		Northwestern	No	10.9	4.62		Western	No	5.75	5.75
Central	No	0.39	0.22		Northwestern	No	6.67	3.35		Western	No	26.01	25.23
Central	No	10.9	5.94		Northwestern	No	4.01	3.35		Western	No	0.5	0.5
Central	No	7.74	4.25		Northwestern	No	25.73	25.73		Western	No	1.03	1.03
Central	No	7.68	4.16		Northwestern	No	1.66	1.66		Western	No	0.53	0.53
Central	No	3.08	3.08		Northwestern	No	84.14	11.29		Western	No	9.15	8.13
Central	No	14.03	14.03		Northwestern	No	12.59	7.28		Western	No	9.04	3.84
Central	No	14.07	6.54		Northwestern	No	17.62	17.62		Western	No	5.72	4.25
Central	No	5.07	5.07		Northwestern	No	1.78	0.55		Western	No	1.91	1.91
Central	No	2.64	2.64		Northwestern	No	3.43	2.49		Western	No	2.34	2.34
Central	No	5.87	5.48		Northwestern	No	2.35	1.61		Western	No	4.78	4.78
Central	No	180.39	145.12		Northwestern	No	1.07	0.7		Western	No	116.69	97.6
Central	No	5.54	5.26		Northwestern	No	47.13	22.62		Western	No	3.66	3.66
Central	No	11.41	11.41		Northwestern	No	0.58	0.58		Western	No	11.65	8.3
Central	No	18.54	13.29		Northwestern	No	6.17	6.17		Western	No	20.14	11.43
Central	No	9.32	9.32		Northwestern	No	16.74	9		Western	No	1.64	1.64
Central	No	35.57	19.36		Northwestern	No	187.33	147.05		Western	No	1.91	1.91
Central	No	86.82	41.76		Northwestern	No	54.98	47.02		Western	No	39.49	35.26
Central	No	37.46	27.32		Northwestern	No	1.2	1.2		Western	No	0.46	0.46
Central	No	21.86	17.34		Northwestern	No	29.34	13.36		Western	No	3.08	2.65
Central	No	13.4	13.4		Northwestern	No	122.69	100.47		Western	No	2.77	2.77
Central	No	7.95	7.95		Northwestern	No	147.51	118.61		Western	No	202.59	27.37
Central	No	0.98	0.98		Northwestern	No	18.63	10.27		Western	No	60.87	15.84
Central	No	10.78	10.78		Northwestern	No	50.22	29.01		Western	No	13.76	9.53
Central	No	18.12	15.29		Northwestern	No	37.61	19.83		Western	No	56.59	14.52
Central	No	98.45	98.45		Northwestern	No	37.39	10.04		Western	No	222.23	146.39
Central	No	13.04	10.11		Northwestern	No	50.75	13.05		Western	Yes	9.69	8.38
Central	No	37.05	32.5		Northwestern	No	2.16	2.16		Western	Yes	48.39	31.24
Central	No	10.56	9.39		Northwestern	No	35.69	13.64		Western	Yes	14.18	13.87
Central	No	52.63	47.3		Northwestern	No	40.74	7.99		Western	Yes	59.46	53.78
Central	No	68.48	23.76		Northwestern	No	35.54	23.24		Western	Yes	9.29	9.29
Central	No	21.95	12.57		Northwestern	Yes	21.77	12.78		Western	Yes	84.79	43.36
Central	No	13.79	13.79		Northwestern	Yes	59.33	36.09		Western	Yes	17.79	7.71
Central	No	9.82	4.95		Northwestern	Yes	4.58	4.58		Western	Yes	19.6	18.43
Central	No	4.42	4.42		Northwestern	Yes	31.16	18.81		Western	Yes	32.41	28.81
Central	Yes	8.38	8.38		Northwestern	Yes	55.38	27.17		Western	Yes	102.1	101.27
Central	Yes	13.9	12.96		Northwestern	Yes	3.6	3.6		Western	Yes	210.95	207.64
Central	Yes	5.61	4.34		Northwestern	Yes	10.73	9.71		Western	Yes	6.64	6.45
Central	Yes	12.48	12.48		Northwestern	Yes	10.49	9.51		Western	Yes	4.58	4.58
Central	Yes	25.47	25.47		Northwestern	Yes	8.29	6.01		Western	Yes	7.4	4.72
Central	Yes	5.75	5.75		Northwestern	Yes	27.72	26.01		Western	Yes	7.08	3.76
Central	Yes	18.12	15.29		Northwestern	Yes	59.56	59.56		Western	Yes	13.54	11.63
Central	Yes	23.74	11.93		Northwestern	Yes	19.66	12.82		Western	Yes	22.82	9.65
Central	Yes	33.99	32.49		Northwestern	Yes	10.54	10.54		Western	Yes	20.89	20.89
Central	Yes	7.39	7.39		Northwestern	Yes	51.88	29.72		Western	Yes	15.54	15.54
Central	Yes	6	5.84		Northwestern	Yes	6.45	4.05		Western	Yes	14.24	3.39
Central	Yes	40.19	40.19		Northwestern	Yes	51.57	47.61		Western	Yes	242.7	114.82
Central	Yes	78.66	78.18		Northwestern	Yes	113.35	74.33		Western	Yes	17.27	11.99
Central	Yes	15.66	9.77		Northwestern	Yes	21.65	6.2		Western	Yes	33.3	12.42
Central	Yes	30.29	15.2		Northwestern	Yes	7.85	4.69		Western	Yes	12.52	4.39
Central	Yes	121.78	89.28		Northwestern	Yes	14.25	8.82		Western	Yes	22.83	16.01
Central	Yes	41.2	26.27		Northwestern	Yes	333.08	322.46		Western	Yes	27.64	23.68
Central	Yes	32.53	14.02		Northwestern	Yes	124.65	43.36		Western	Yes	137.66	137.66
Central	Yes	31.83	23.26		Northwestern	Yes	18.16	17.71		Western	Yes	46.55	6.95
Central	Yes	11.19	5.75		Northwestern	Yes	66.66	31.11		Western	Yes	180.71	132.45
Central	Yes	30.93	11.93		Northwestern	Yes	16.13	8.36		Western	Yes	93.25	50.44
Central	Yes	74.41	74.41		Northwestern	Yes	6.34	6.34		Western	Yes	16.72	8.95
Central	Yes	218.81	218.81		Northwestern	Yes	20.45	20.45		Western	Yes	33.14	8.95
Central	Yes	157.58	157.58		Northwestern	Yes	19.32	14.08		Western	Yes	9.22	5.97
Central	Yes	51.58	32.63		Northwestern	Yes	91.92	58.3		Western	Yes	31.37	25.11
Central	Yes	42.56	8.8		Northwestern	Yes	17.49	6.67		Western	Yes	121.33	36.24
Central	Yes	38.71	34.89		Northwestern	Yes	179.11	135.75		Western	Yes	297.64	147
Central	Yes	60.89	31.41		Northwestern	Yes	120.13	59.51		Western	Yes	70.16	17.89
Central	Yes	119.69	92.75		Northwestern	Yes	92.19	32.85		Western	Yes	41.91	20.99
Central	Yes	31.41	30.67		Northwestern	Yes	21.18	20.81		Western	Yes	75.49	17.34
Central	Yes	11.57	6.16		Northwestern	Yes	85.27	22.88		Western	Yes	27.73	9.97
Central	Yes	66.08	51.26		Northwestern	Yes	66.77	39.89		Western	Yes	271.57	97.03
Central	Yes	31.73	31.73		Northwestern	Yes	19.37	7.91		Western	Yes	246.25	75.23
Central	Yes	26.71	25.41		Northwestern	Yes	165.75	28.97		Western	Yes	83.55	45.33
Central	Yes	77.85	43.27		Northwestern	Yes	89.32	25.6		Western	Yes	40.33	29.75
Central	Yes	24.39	18.63		Northwestern	Yes	96.96	13.64		Western	Yes	504.89	231.48
Central	Yes	30.57	10.13							Western	Yes	89.97	74.21
Central	Yes	19.03	19.03
Central	Yes	85.1	21.27
Central	Yes	133.97	19.7
Central	Yes	59.43	19.99
Central	Yes	43.41	25.3
Central	Yes	66.09	16.01
Central	Yes	37.85	12.49
Central	Yes	28.82	13.89
Central	Yes	81.56	48.16
Central	Yes	73.75	27.61
Central	Yes	10.39	5.35
Central	Yes	20.08	15.81
Central	Yes	63.94	31.71
Central	Yes	114.79	25.37
Central	Yes	20.57	8.4
Central	Yes	56.19	17.83
